# Supplementary material for: Mouse CCL9 Chemokine Acts as Tumor Suppressor in a Murine Model of Colon Cancer
Source: Curr Issues Mol Biol. 2023 Apr 15;45(4):3446–61. doi: 10.3390/cimb45040226 (PMC10136558; doi:10.3390/cimb45040226)
Supplement: Supplementary file 1 [file cimb-45-00226-s001.zip]

Archive with 1 entries (1 files):
- cimb-2284063-supplementary.pdf
